# Supplementary material for: Improvement in Muscle Fatty Acid Bioavailability and Volatile Flavor in Tilapia by Dietary α-Linolenic Acid Nutrition Strategy
Source: Foods. 2024 Mar 26;13(7):1005. doi: 10.3390/foods13071005 (PMC11011702; doi:10.3390/foods13071005)
Supplement: Supplementary file 1 [file foods-13-01005-s001.zip]

Archive with 1 entries (1 files):
- foods-2882552-supplementary.pdf
